# Supplementary material for: Room-Temperature Fabrication of a Nickel-Functionalized Copper Metal–Organic Framework (Ni@Cu-MOF) as a New Pseudocapacitive Material for Asymmetric Supercapacitors
Source: Polymers (Basel). 2019 May 7;11(5):821. doi: 10.3390/polym11050821 (PMC6572177; doi:10.3390/polym11050821)
Supplement: Supplementary file 1 [file polymers-11-00821-s001.zip]

Archive with 1 entries (1 files):
- supporting information-polymers.pdf
